# Supplementary material for: BRAF and MEK Targeted Therapies in Pediatric Central Nervous System Tumors
Source: Cancers (Basel). 2022 Aug 31;14(17):4264. doi: 10.3390/cancers14174264 (PMC9454417; doi:10.3390/cancers14174264)
Supplement: Supplementary file 1 [file cancers-14-04264-s001.zip]

Archive with 1 entries (1 files):
- cancers-1776334-supplementary-done.pdf
